# Supplementary material for: De Novo Transcriptome Analysis of Wing Development-Related Signaling Pathways in Locusta migratoria Manilensis and Ostrinia furnacalis (Guenée)
Source: PLoS One. 2014 Sep 10;9(9):e106770. doi: 10.1371/journal.pone.0106770 (PMC4160219; doi:10.1371/journal.pone.0106770)
Supplement: Table S1 — Primers for RT-PCR analysis. (XLS) [file pone.0106770.s004.xls]

## Sheet: Sheet1
Gene	ID	Forward primers	Reverse primers
LmDpp	a136595	AAAACTATCACGAGATGG	GCTACACCTAACATTAGAA
LmWg	a40139	GACTACGGCTTCAAGTTC	CTCGTTATTGTGGAGGTT
LmHh	a37032	CGACATCATCTTCAAGGA	GACTCGTAGTAGACCCAG
LmNotch	a1269	GGATATTGGTAACAGTCAT	ACACAGTCTTCTACATTG
LmActin		GCAAAGCTGGCTTCGCCG	ATGTTCCTCGGGCGCCAC
ofgDpp	Unigene7326	GGCTACGACGCCTACTACTGC	GAGCACCACATTGTTCACTTCG
ofgWg	Unigene1219	CTTGACTCTGATAGCATC	AAACTCTCTGTGAACTTG
ofgHh	Unigene16362	TAGTGCCTAATTACAATCC	GTATTCAGCTTCTCCTTG
ofgNotch	Unigene6905	CAATACTGAAGGCTCTTAT	ACTCGTCTATATCCACTT
ofgRPL8		AAGCGAGGAACATCAGCC	GGTCTTGCCACCACGAAT
